# Supplementary material for: Cafeteria Diet-Induced Obesity Worsens Experimental CKD
Source: Nutrients. 2023 Jul 26;15(15):3331. doi: 10.3390/nu15153331 (PMC10421241; doi:10.3390/nu15153331)
Supplement: Supplementary file 1 [file nutrients-15-03331-s001.zip]

Archive with 1 entries (1 files):
- nutrients-2509116-supplementary.pdf
